# Supplementary material for: A Comparative Analysis of COVID-19 Vaccines Based on over 580,000 Cases from the Vaccination Adverse Event Reporting System
Source: Vaccines (Basel). 2022 Mar 8;10(3):408. doi: 10.3390/vaccines10030408 (PMC8950485; doi:10.3390/vaccines10030408)
Supplement: Supplementary file 1 [file vaccines-10-00408-s001.zip]

Archive with 1 entries (1 files):
- vaccines-1594413-supplementary.pdf
